# Supplementary material for: Discussions of Flavored ENDS Sales Restrictions: Themes Related to Circumventing Policies on Reddit
Source: Int J Environ Res Public Health. 2022 Jun 23;19(13):7668. doi: 10.3390/ijerph19137668 (PMC9266029; doi:10.3390/ijerph19137668)
Supplement: Supplementary file 1 [file ijerph-19-07668-s001.zip]

Archive with 1 entries (1 files):
- ijerph-1728345-supplementary.pdf
